# Supplementary material for: NSDHL Frameshift Deletion in a Mixed Breed Dog with Progressive Epidermal Nevi
Source: Genes (Basel). 2020 Oct 30;11(11):1297. doi: 10.3390/genes11111297 (PMC7716214; doi:10.3390/genes11111297)
Supplement: Supplementary file 1 [file genes-11-01297-s001.zip]

Archive with 2 entries (2 files):
- Table S1_ Accession_numbers_of_647_dog_and_eight_wolf_sequences.xlsx
- Table S2_Primer_sequences_for_the_NSDHL_gene.xlsx
