# Supplementary material for: NSDHL Frameshift Deletion in a Mixed Breed Dog with Progressive Epidermal Nevi
Source: Genes (Basel). 2020 Oct 30;11(11):1297. doi: 10.3390/genes11111297 (PMC7716214; doi:10.3390/genes11111297)
Supplement: Supplementary file 1 [file genes-11-01297-s001.zip › Table S2_Primer_sequences_for_the_NSDHL_gene.xlsx]

## Sheet: Sheet1
Table S2. Primer sequences used for amplifying individual exons and their flanking sequences of the canine NSDHL gene. Coordinates refer to the CanFam3.1 reference genome assembly.
Primer Name	Sequence	Length (bp)	Product size (bp)	Tm (ºC)	Start CanFam 3.1	Stop CanFam 3.1	Use
NSDHL_Ex1_F1	GCCTCATTGGACAGGATCAC	20	365	60.5	120720071	120720090	PCR on genomic DNA
NSDHL_Ex1_R1	GCTCTGCTCTGACCCTCAAG	20	365	60.3	120720435	120720416	PCR on genomic DNA
NSDHL_Ex2_F1	CAACATTCTGAACTGGCTCAT	21	222	57.8	120728839	120728859	PCR on genomic DNA
NSDHL_Ex2_R1	GGGGAAGATCTAAGAGGTGAAA	22	222	58.7	120729060	120729039	PCR on genomic DNA
NSDHL_Ex3_F1	CAGCAGTGGGTGTTTGTGAG	20	270	60.3	120729448	120729467	PCR on genomic DNA
NSDHL_Ex3_R1	CAGATGGGGAAGGAGGATTT	20	270	60.3	120729717	120729698	PCR on genomic DNA
NSDHL_Ex4_F1	TTGTCAGAACTCAACGGGAAT	20	292	59.6	120730806	120730825	PCR on genomic DNA
NSDHL_Ex4_R1	TGGTTTGCTGGTGTAGATGC	20	292	59.7	120731097	120731078	PCR on genomic DNA
NSDHL_Ex5_F1	CAACTGATCCCAGGAGAGGA	20	444	60.2	120734620	120734639	PCR on genomic DNA
NSDHL_Ex5_R1	TTGAAACACTGTGGCTGACC	20	444	59.7	120735063	120735044	PCR on genomic DNA
NSDHL_Ex6_F1	AAAAGGGCAGGACACCTACA	20	351	59.6	120745149	120745168	PCR on genomic DNA
NSDHL_Ex6_R1	GCCCAGGAAGAGAACAAGAA	20	351	59.4	120745499	120745480	PCR on genomic DNA
NSDHL_Ex7_F1	GCTGAAAAGCAAAGCCTCAC	20	480	60.1	120748668	120748687	PCR on genomic DNA
NSDHL_Ex7_R1	AGAGCCGAGTCTGGTCACAT	20	480	59.9	120749147	120749128	PCR on genomic DNA
NSDHL_Ex8_F1	TTGACCCAGCTGTCCTGTTT	20	377	60.7	120751012	120751031	PCR on genomic DNA
NSDHL_Ex8_R1	AGCAGAGCAGGTGCCATTAG	20	377	60.6	120751388	120751369	PCR on genomic DNA
NSDHL_Ex9_F1	TGCTTGGCCCTTACATATCC	20	375	59.9	120752323	120752342	PCR on genomic DNA
NSDHL_Ex9_R1	CCTGCAATGTCACCACACTC	20	375	60.2	120752697	120752678	PCR on genomic DNA
NSDHL_Ex10_CDS_F1	TGGCTGACCTTTGCATATTG	20	650	59.7	120753416	120753435	PCR on genomic DNA
NSDHL_Ex10_CDS_R1	GTCATGGAAGAGCTGGGTGT	20	650	60.1	120754065	120754046	PCR on genomic DNA
NSDHL_cDNA_366_385_F	GGCTGGGGTTCAGAAACTCA	20	520	59.9	bridges exons 6&7	bridges exons 6&7	RT-PCR on cDNA
NSDHL_cDNA_885_866_R	CACTAGGAGGGCCAGGTAGT	20	520	60	120753714	120753695	RT-PCR on cDNA
